# Supplementary material for: The Surprising Dynamics of Electrochemical Coupling at Membrane Sandwiches in Plants
Source: Plants (Basel). 2023 Jan 3;12(1):204. doi: 10.3390/plants12010204 (PMC9824766; doi:10.3390/plants12010204)
Supplement: Supplementary file 1 [file plants-12-00204-s001.zip]

Archive with 4 entries (3 files):
- plants-2098129-supplementary/
- plants-2098129-supplementary/Animation_S1.pptx
- plants-2098129-supplementary/Animation_S2.pptx
- plants-2098129-supplementary/Animation_S3.pptx
